# Supplementary material for: Copper Sulfide Nanorod-Embedded Urinary Catheter with Hydrophobicity and Photothermal Sterilization
Source: Int J Mol Sci. 2024 Oct 24;25(21):11440. doi: 10.3390/ijms252111440 (PMC11546957; doi:10.3390/ijms252111440)
Supplement: Supplementary file 1 [file ijms-25-11440-s001.zip]

Archive with 1 entries (1 files):
- ijms-3268064-supplementary.pdf
